# Supplementary material for: FrCas9 is a CRISPR/Cas9 system with high editing efficiency and fidelity
Source: Nat Commun. 2022 Mar 17;13:1425. doi: 10.1038/s41467-022-29089-8 (PMC8931148; doi:10.1038/s41467-022-29089-8)
Supplement: Supplementary file 4 — Source Data [file 41467_2022_29089_MOESM4_ESM.xlsx]

## Sheet: Fig 1c
Fig. 1c	Distribution of the length of spacer sequences derived from small RNA sequencing.
Spacer length(nt)	RNAseq reads
1	105
2	220
3	62
4	213
5	67
6	103
7	236
8	273
9	115
10	213
11	100
12	147
13	511
14	118
15	168
16	345
17	359
18	697
19	2032
20	1579
21	55919
22	70921
23	6156
24	769
25	334
26	369
27	219
28	308
29	608
30	1620

## Sheet: Fig 1d
Fig. 1d	Distribution of the length of DR sequences derived from small RNA sequencing.
DR length(nt)	RNAseq reads
1	61
2	57
3	35
4	26
5	46
6	14
7	236
8	33
9	243
10	146
11	281
12	1440
13	6555
14	835
15	413
16	1726
17	10565
18	5353
19	6483
20	87377
21	7065
22	8392
23	3223
24	170
25	188
26	96
27	47
28	89
29	13
30	31
31	15
32	21
33	46
34	101
35	463
36	275

## Sheet: Fig 1f
Fig. 1f	The deletion effects of first four nucleotides of FrCas9 PAM.
PAM position	Base	Mean	SE
1	A	-0.0292688	0.00358362
1	C	0.0053973	0.0132204
1	G	0.0532077	0.00242973
1	T	-0.0436714	0.00744701
2	A	0.111601	0.0155349
2	C	-0.132257	0.00842486
2	G	0.209279	0.00401582
2	T	-0.185711	0.00519417
3	A	0.0134101	0.00325482
3	C	-0.144337	0.00446678
3	G	-0.183136	0.0109064
3	T	0.405475	0.0119241
4	A	0.928229	0.0805804
4	C	-0.331361	0.0208456
4	G	-0.101498	0.0100629
4	T	-0.152307	0.00429994
5	A	0.235774	0.0241897
5	C	-0.150516	0.0131405
5	G	-0.013755	0.00489993
5	T	-0.0421065	0.00418155
6	A	-0.00175743	0.00616095
6	C	-0.029058	0.00630497
6	G	-0.0235457	0.0105608
6	T	0.0570508	0.00460954

## Sheet: Fig 1h
Fig.1h	The interference assay of FrCas9.
	NCTA(cfu/ng)	NGTA(cfu/ng)	NATA(cfu/ng)	NTTA(cfu/ng)
FrCas9	1066	156	104	208
Control	10920	10920	10920	10920

## Sheet: Fig 2b
Fig. 2b	The PAM results of SpCas9 from the puromycin depletion assay.
Position	Nucleotide	Mean	SE
6	A	0.0226942	0.0204031
6	T	-0.0364553	0.0224772
6	C	-0.0363243	0.00194689
6	G	0.0506698	0.0020546
4	A	-0.012703	0.0401322
4	T	0.0511586	0.0106985
4	C	0.00510848	0.0183414
4	G	-0.0302507	0.00745041
1	A	0.0796403	0.0464007
1	T	-0.0605649	0.0457522
1	C	-0.0354456	0.0327734
1	G	0.0224181	0.0496301
3	A	-0.0432221	0.00502373
3	T	-0.170911	0.0124438
3	C	-0.0950988	0.012455
3	G	0.365315	0.00369542
2	A	-0.0521837	0.0190088
2	T	-0.124407	0.00391627
2	C	-0.0512644	0.00731996
2	G	0.275513	0.0346802
5	A	-0.110007	0.00930211
5	T	-0.13442	0.0316982
5	C	0.0463357	0.00497732
5	G	0.158088	0.0327707

## Sheet: Fig 2c
Fig. 2c	The PAM results of FrCas9 from the puromycin depletion assay.
Position	Nucleotide	Mean	SE
6	A	0.0430244	0.0161785
6	T	0.0241135	0.0047424
6	C	-0.0311456	0.034088
6	G	-0.0264536	0.0479085
4	A	0.233684	0.0335915
4	T	-0.0322827	0.0162658
4	C	-0.103408	0.0160759
4	G	-0.045422	0.0181527
1	A	-0.0257854	0.0171582
1	T	0.0257716	0.0136474
1	C	-0.0526849	0.0224072
1	G	0.0764551	0.00234945
3	A	-0.0578572	0.0536829
3	T	0.173301	0.00655628
3	C	-0.103464	0.0427759
3	G	-0.0122421	0.00508791
2	A	0.0511025	0.023076
2	T	-0.123282	0.0224227
2	C	-0.0212029	0.0174936
2	G	0.0937578	0.0217127
5	A	-0.187941	0.0518106
5	T	-0.0423664	0.0320759
5	C	0.114365	0.0172137
5	G	0.0761616	0.0408283

## Sheet: Fig 2d
Fig. 2d	The indel rates induced by FrCas9 in 3 human genes.
PAM	Indel rate by TIDE assay(%)	Target_gene	Content
NGTA	9.4	RNF2	CGTA
NGTA	8.6	GRIN2B	AGTA
NGTA	6.8	DYRK1A	TGTA
NATA	12.4	RNF2	CATA
NATA	8.3	GRIN2B	GATA
NATA	7.2	DYRK1A	TATA
NCTA	9.6	RNF2	ACTA
NCTA	10.8	GRIN2B	GCTA
NCTA	7.6	DYRK1A	ACTA
NTTA	5.5	RNF2	GTTA
NTTA	13.8	GRIN2B	CTTA
NTTA	5	DYRK1A	TTTA

## Sheet: Fig 2e
Fig. 2e	Gel images of Fig. 2e

## Sheet: Fig 2g
Fig. 2g	The modification efficiency of sgRNAs with different scaffolds assayed by target amplicon sequencing.
Samples	Indel Rate(%)- 1	Indel Rate(%)- 2	Indel Rate(%)- 3
SpCas9	71.0817	6.85506	37.1563
FrCas9 tracrRNA+crRNA	2.74727	0.493071	1.11924
FrCas9 sgRNA(+20)	5.6814	46.4535	73.2496
tracrRNA truncation +83	28.6742	16.853	18.0986
tracrRNA truncation +72	23.9466	17.522	17.4992
tracrRNA truncation +69	1.6157	1.36399	1.58978
Repeat:antirepeat truncation +18	76.7425	60.1072	73.3825
tracrRNA truncation +83	28.7208	12.538	17.7509
tracrRNA truncation +72	NA	12.861	15.8954
tracrRNA truncation +69	2.37259	2.38026	1.10966
Repeat:antirepeat truncation +16	75.1054	32.4063	65.0263
tracrRNA truncation +83	18.9289	4.64122	9.96145
tracrRNA truncation +72	24.4604	7.87757	14.1029
tracrRNA truncation +69	1.76586	2.11698	0.598593
Repeat:antirepeat truncation +14	78.3455	32.9034	61.5453
tracrRNA truncation +83	12.334	NA	15.2858
tracrRNA truncation +72	NA	10.8755	7.90041
tracrRNA truncation +69	0.86183	0.686432	0.46498
Repeat:antirepeat truncation +12	73.547	19.7182	45.4865
tracrRNA truncation +83	17.5642	5.94513	4.33469
tracrRNA truncation +72	10.5342	4.45951	6.93899
tracrRNA truncation +69	0.228448	0.353312	0.318678
Repeat:antirepeat truncation +10	65.4221	6.03264	39.7677
tracrRNA truncation +83	0.415097	0.243032	0.129733
tracrRNA truncation +72	0.103568	0.0911225	0.156496
tracrRNA truncation +69	0.0369979	0.0496659	0.0318684
Repeat:antirepeat truncation +9	44.3989	4.23336	18.3894
tracrRNA truncation +83	0.118226	0.0403586	0.0603746
tracrRNA truncation +72	0.0070799	0.0309203	0.0334752
tracrRNA truncation +69	0.0174923	0.0721783	0.0292546

## Sheet: Fig 2h
Fig. 2h	Target amplicon sequencing of the FrCas9 editing efficiencies with 19-23 bp spacer lengths in three human sites.
HEK293_SITE2-T2
sgRNA spacer lengths(bp)	Indel Rates(%)
19	4.99
20	17.32
21	21.1
22	3.08
23	4.66
DNMT1-T3
sgRNA spacer lengths(bp)	Indel Rates(%)
19	4.99
20	17.32
21	21.1
22	3.08
23	4.66
RNF2-T6
sgRNA spacer lengths(bp)	Indel Rates(%)
19	33.3
20	40.64
21	54.39
22	26.94
23	53

[truncated: 23 more sheets: Fig 2i, Fig 3a, Fig 3c, Fig 3d, Fig 3e, Fig 3h, Fig 4a, Fig 4b, Fig 4c, Fig 4f, Fig 4g, Fig 4h, Fig 5b, Fig 5c, Fig 5d, Fig 5f, Fig 5g, Supplementary Fig. 1a , Supplementary Fig. 3, Supplementary Fig. 5 …]
